# Supplementary material for: The agricultural carbon reduction effect of digital rural construction under the dual carbon target
Source: PLoS One. 2024 Apr 10;19(4):e0299233. doi: 10.1371/journal.pone.0299233 (PMC11006124; doi:10.1371/journal.pone.0299233)
Supplement: S1 Data — (XLSX) [file pone.0299233.s002.xlsx]

## Sheet: Sheet1
year	id	dig	car	tfp	ind	spe	fin	urb	diz	inc	sca	mul	jnx
2011	1	0.786	29.1177	1	44.99	1.677	2.27263	86.2	18.79	4.16837	2.32094	70.12	8.99
2011	2	0.904	48.6776	1	49.77	2.365	1.96275	80.43	1.83	4.09065	2.4923	70.22	8.07
2011	3	0.57	685.28	1	54.37	3.029	2.5636	45.59	16.71	3.85246	3.81215	78.38	8.05
2011	4	0.551	191.49	1	61.17	3.875	2.38283	49.79	27.47	3.7483	3.51312	88.22	8.12
2011	5	0.588	319.715	1	49.02	5.358	2.59293	57.04	27.01	3.82227	3.77663	79.3	7.75
2011	6	0.605	315.75	1	36.15	3.918	2.51746	64.05	11.26	3.91889	3.51443	81.78	7.83
2011	7	0.642	312.94	1	44.85	7.989	2.40751	53.4	11.64	3.87564	3.67819	89.98	7.83
2011	8	0.478	476.897	1	57.31	7.861	2.55143	56.49	11.18	3.88028	4.10826	93.32	7.77
2011	9	0.829	37.8102	1	51.74	1.805	2.20828	89.3	5.79	4.20558	2.31867	49.59	8.27
2011	10	0.554	560.807	1	50.27	2.881	2.79108	62.01	13.75	4.03362	3.73329	72.07	7.84
2011	11	0.656	298.703	1	45.05	1.35	2.57208	62.29	19.01	4.1163	3.02951	47.2	7.31
2011	12	0.694	534.111	1	49.76	4.546	2.54638	44.8	14.02	3.79464	3.84454	74.43	7.24
2011	13	0.566	243.191	1	39.2	1.265	2.31783	58.11	7.08	3.94343	3.01371	54.93	7.64
2011	14	0.683	265.245	1	42.81	5.073	2.45938	45.75	19.39	3.83832	3.56934	66.88	7.87
2011	15	0.621	913.07	1	51.11	2.831	2.75128	50.86	19.63	3.92128	3.88177	70.64	7.56
2011	16	0.513	948.494	1	58.68	3.632	2.68168	40.47	10.28	3.81981	4.01049	71.27	7.81
2011	17	0.536	522.455	1	54.61	2.415	2.57545	51.78	34.61	3.83872	3.62237	56.22	7.73
2011	18	0.682	411.797	1	50.84	3.214	2.59578	44.97	29.04	3.81737	3.69304	60.31	7.91
2011	19	0.547	391.025	1	44.4	1.503	2.6236	66.57	11.82	3.97182	3.37103	55.36	8.02
2011	20	0.669	345.575	1	48.22	1.942	2.49812	41.9	24.37	3.71861	3.47912	51.08	7.61
2011	21	0.898	96.0513	1	39.88	0.972	2.02379	50.34	66.03	3.80929	2.58735	49.42	7.79
2011	22	0.784	144.674	1	59.57	3.34	2.29866	54.98	25.3	3.8116	3.32004	64.77	7.04
2011	23	0.357	413.885	1	49.75	2.98	2.73695	41.85	16.58	3.78736	3.79216	67.24	7.29
2011	24	0.731	150.317	1	56.2	3.166	2.44478	35.03	51.42	3.61757	3.48146	60.63	6.41
2011	25	0.691	337.141	1	47.49	3.295	2.61257	36.57	30.68	3.67413	3.62288	64.71	6.63
2011	26	0.95	14.3145	1	45.37	4.251	2.10219	22.81	8.13	3.69058	2.23083	77.68	4.77
2011	27	0.694	292.745	1	65.44	2.012	2.52347	47.35	18.18	3.70139	3.49769	75.01	7.96
2011	28	0.692	238.406	1	68.88	3.297	2.37596	37.25	33.56	3.59211	3.43706	72.48	7.03
2011	29	0.793	21.5868	1	44.58	2.262	2.02011	46.53	52.87	3.66356	2.44546	51.65	6.15
2011	30	0.92	68.5074	1	61.64	3.684	2.04995	50.2	36.05	3.7332	2.91176	67.69	7.31
2011	31	0.463	412.409	1	72.11	2.212	2.47362	43.73	15.16	3.73577	3.31178	45.81	7.59
2012	1	0.779	28.4978	1.08	42.02	1.66	2.3477	86.29	25.61	4.21684	2.28751	69.73	9.4
2012	2	0.884	48.6548	0.993	50.14	2.418	2.00424	81.55	29.76	4.14692	2.50909	71.92	8.14
2012	3	0.568	697.63	1.011	55.18	3.083	2.64701	46.6	15.89	3.90749	3.81648	78.37	8.18
2012	4	0.547	197.786	1.018	61.17	4.105	2.49084	51.32	25.19	3.80322	3.51422	88.4	8.27
2012	5	0.508	341.704	1.028	49.09	5.53	2.65401	58.42	26.86	3.88146	3.78704	79.84	7.97
2012	6	0.556	323.777	0.979	38.09	3.767	2.60748	65.65	8.68	3.97237	3.52628	82.03	7.76
2012	7	0.602	328.704	1.024	46.63	8.231	2.46434	54.54	11.65	3.93441	3.68942	90.05	7.98
2012	8	0.433	508.531	1.031	60.9	6.845	2.63386	56.88	17.44	3.93469	4.12098	94.85	7.67
2012	9	0.836	35.1415	0.88	52.34	1.867	2.3384	89.3	3.66	4.25051	2.31836	51.82	8.77
2012	10	0.487	561.748	1.088	50.89	2.83	2.87742	63.01	9.21	4.08643	3.73707	72.11	7.86
2012	11	0.631	301.317	1.062	45.78	1.313	2.61087	62.91	26.45	4.16292	3.01831	49.77	7.65
2012	12	0.651	541.745	1.007	50.29	4.813	2.63394	46.3	12.34	3.85494	3.8444	74.86	7.22
2012	13	0.53	243.604	1.081	39.37	1.187	2.38767	59.32	9.04	3.99857	2.98952	55.42	7.68
2012	14	0.653	269.283	1.007	43.25	5.09	2.5852	47.39	12.03	3.89373	3.57378	66.96	7.91
2012	15	0.614	912.437	1.019	48.98	3.054	2.82854	52.03	16.78	3.97527	3.88932	71.35	7.72
2012	16	0.468	961.908	1.002	60.2	3.673	2.74173	41.99	9.65	3.8765	4.01847	72.53	7.8
2012	17	0.502	524.939	1.038	53.2	2.495	2.62223	53.23	22.37	3.89496	3.63291	55.89	7.8
2012	18	0.626	421.432	1.072	51.37	3.296	2.65103	46.22	14.87	3.87158	3.69682	59.95	7.86
2012	19	0.507	393.735	1.066	45.29	1.527	2.73204	67.15	9.82	4.02296	3.36761	54.88	8.02
2012	20	0.578	354.676	1.031	49.39	2.007	2.56711	43.48	9.53	3.77869	3.47396	49.34	7.5
2012	21	0.874	91.2791	1.016	42.45	0.954	2.09209	51.02	7.69	3.8697	2.58777	49.21	8.03
2012	22	0.782	146.782	1.107	60.36	3.214	2.40883	56.64	12.21	3.86825	3.31911	62.8	7.02
2012	23	0.323	420.192	1.11	50.89	2.872	2.81621	43.35	10.13	3.84518	3.79627	67.12	7.22
2012	24	0.717	156.329	1.228	60.18	3.258	2.55855	36.3	10.42	3.67697	3.48216	58.35	6.54
2012	25	0.639	358.885	1.019	50.59	2.981	2.71483	38.47	23.65	3.73372	3.62483	63.16	6.68
2012	26	0.937	15.0328	1.008	45.12	4.313	2.15418	22.87	6.54	3.75735	2.23264	77.58	4.47
2012	27	0.672	324.151	1.033	65.5	2.015	2.57571	49.71	12.17	3.76061	3.49795	75.25	7.96
2012	28	0.659	250.942	1.022	69.26	3.442	2.48054	38.78	26.96	3.65386	3.43809	72.72	7.3
2012	29	0.764	22.4716	0.988	44.38	2.109	2.12811	47.85	27.95	3.72952	2.44711	50.52	6.02
2012	30	0.881	70.7391	1.027	60.75	3.876	2.14551	51.15	22.13	3.79101	2.89642	66.96	7.2
2012	31	0.401	429.686	0.999	71.87	2.175	2.56276	44.22	24.09	3.80575	3.33246	46.01	7.66
2013	1	0.707	26.0414	1.129	40.4	1.461	2.47366	86.39	11.34	4.26334	2.20115	66.97	8.92
2013	2	0.883	47.5748	1.018	50.3	2.604	2.09001	82.29	1.77	4.19978	2.52371	75.67	8.34
2013	3	0.544	699.886	1.027	56.3	3.122	2.70851	48.02	13.15	3.95913	3.82003	78.51	8.05
2013	4	0.545	202.585	0.989	61.16	4.205	2.53108	52.88	43.41	3.85452	3.51124	88.48	8.3
2013	5	0.505	356.996	0.885	50.65	5.811	2.66893	59.82	22.15	3.93428	3.79609	79.93	7.86
2013	6	0.56	322.24	1.042	38.67	4.065	2.66887	66.45	10.84	4.02213	3.53306	82.14	8
2013	7	0.607	333.488	0.983	47.24	9.065	2.50278	55.74	11.06	3.98323	3.71029	91.11	7.86
2013	8	0.433	530.589	0.928	64.79	6.187	2.66436	58.04	19.24	3.98381	4.13276	95.52	7.94
2013	9	0.805	34.818	1.026	51.98	1.873	2.27242	89.6	7.16	4.29215	2.27989	48.68	7.15
2013	10	0.472	557.47	0.927	51.22	2.842	2.93869	64.39	6.41	4.13347	3.7384	72.06	8.15
2013	11	0.614	302.352	1.094	46.62	1.202	2.71014	63.94	64.34	4.20699	3.00726	49.3	7.73
2013	12	0.627	568.599	0.964	50.18	4.788	2.67958	47.87	18.9	3.90837	3.84785	75.22	7.42
2013	13	0.526	248.014	1.065	39.14	1.158	2.49446	60.8	15.9	4.0486	2.97484	54.21	7.57
2013	14	0.649	273.238	1.034	43.27	5.166	2.64201	49.04	18.61	3.94357	3.57695	66.97	8.18
2013	15	0.594	896.099	0.989	50.55	2.917	2.87398	53.46	13.13	4.02612	3.9035	71.9	7.74
2013	16	0.453	974.426	1.128	59.47	3.783	2.79924	43.6	8.09	3.92816	4.02928	73.34	7.88
2013	17	0.5	525.643	0.749	52.54	2.591	2.66777	54.51	32.18	3.94778	3.64509	57.13	7.84
2013	18	0.617	433.22	0.945	50.93	3.43	2.71311	47.63	36.48	3.92283	3.69984	59.98	8.15
2013	19	0.495	388.285	1.08	46.43	1.396	2.77472	68.09	27.15	4.06704	3.35536	54.25	8
2013	20	0.572	364.328	1.04	49.75	2.01	2.57043	45.11	11.43	3.83193	3.47336	48.95	7.59
2013	21	0.868	96.1758	1.039	42.28	0.917	2.14311	52.28	21.32	3.9213	2.56285	47.31	8.2
2013	22	0.792	148.643	1.078	60.32	3.194	2.45016	58.29	13.72	3.92075	3.31375	62.06	7.13
2013	23	0.322	417.91	1.056	51.36	2.995	2.87028	44.96	17.1	3.89737	3.79726	66.9	6.97
2013	24	0.755	149.703	1.307	59.94	2.793	2.6024	37.89	28.25	3.73512	3.49008	57.36	6.84
2013	25	0.633	371.408	1.01	51.88	2.834	2.73156	39.99	17.98	3.78826	3.63112	62.45	6.87
2013	26	0.938	16.0921	0.937	45.25	4.301	2.17257	23.93	9.79	3.81811	2.24519	77.9	4.09
2013	27	0.668	330.262	1.091	66.04	1.847	2.62286	51.57	19.8	3.81309	3.48941	75.12	8.22
2013	28	0.653	263.667	1.044	69.2	3.391	2.5398	40.5	33.94	3.70823	3.43947	72.78	7.16
2013	29	0.759	21.9612	1.139	45.29	1.909	2.20328	49.29	30.8	3.79214	2.4513	50.86	6.26
2013	30	0.88	72.5653	0.924	60.59	3.694	2.17429	52.84	26.27	3.8408	2.8784	65.89	7.22
2013	31	0.408	472.555	0.968	69.06	2.446	2.58818	44.94	11.9	3.86311	3.35351	47.57	7.93
2014	1	0.76	23.6538	1.058	36.92	1.122	2.53614	86.5	27.38	4.27571	2.0798	61.74	9.3
2014	2	0.897	46.2917	0.996	49.55	2.664	2.13004	82.55	2.33	4.23081	2.5399	78.25	8.39
2014	3	0.544	704.446	1.011	53.84	3.361	2.76606	49.36	16.98	4.00801	3.82468	78.99	8.11
2014	4	0.538	203.135	0.999	60.57	4.33	2.51568	54.3	32.02	3.94495	3.51279	88.87	8.27
2014	5	0.583	385.347	1.078	52.32	5.815	2.71407	60.97	23.25	3.99897	3.80542	79.08	7.62
2014	6	0.6	324.656	0.985	38.74	3.334	2.64724	67.05	45.77	4.04889	3.54161	82.47	8
2014	7	0.628	344.429	1.005	48.59	9.252	2.48951	56.81	11.7	4.03262	3.73334	91.87	7.77
2014	8	0.512	539.781	1.063	65.63	6.313	2.68813	59.22	5.59	4.01925	4.14514	96.35	7.86
2014	9	0.813	33.7914	1.037	51.04	1.975	2.30608	89.3	0	4.32616	2.27105	50.46	8.07
2014	10	0.503	558.492	1.076	51.94	2.884	2.95391	65.7	7.28	4.17489	3.74175	72.45	7.92
2014	11	0.636	300.198	1.032	48.23	1.228	2.71982	64.96	10.27	4.2872	3.00242	50.61	7.6
2014	12	0.66	570.765	1.004	50.37	5.147	2.7013	49.31	6.75	3.99635	3.85634	75.62	7.59
2014	13	0.567	250.063	1.065	40.27	1.084	2.50558	61.99	6.14	4.1021	2.95827	54.39	7.47
2014	14	0.662	272.566	0.991	43.85	5.164	2.6991	50.55	8.59	4.00503	3.57911	66.95	7.96
2014	15	0.67	884.814	1.009	50.69	3.012	2.88809	54.77	7.83	4.0749	3.91791	73.15	7.87
2014	16	0.491	985.504	1.038	60.73	3.797	2.82082	45.05	12.93	3.99853	4.03921	74.3	7.95
2014	17	0.538	525.963	1.004	51.35	2.732	2.68467	55.73	13.59	4.03539	3.65534	58.04	7.7
2014	18	0.666	434.124	1.022	50.79	3.606	2.74631	48.98	13.53	4.00261	3.70463	60.32	8.2
2014	19	0.563	396.247	1.038	46.64	1.422	2.74631	68.62	19.94	4.08798	3.34851	52.8	7.86
2014	20	0.635	370.991	1.032	50.51	1.985	2.5925	46.54	20.71	3.93868	3.46948	50.34	7.65
2014	21	0.876	99.0918	1.069	45.29	0.793	2.16524	53.3	39.7	3.99619	2.52532	43.01	8.07
2014	22	0.793	150.245	1.054	61.01	3.138	2.46482	59.74	8.54	3.97726	3.3085	61.87	7.1
2014	23	0.356	419.545	1.057	52.12	2.95	2.91729	46.51	9.8	3.9707	3.79585	66.64	7.01
2014	24	0.756	155.295	1.266	62.38	2.421	2.65049	40.24	11.37	3.8242	3.49428	56.64	6.75
2014	25	0.683	384.665	1.002	53.37	2.77	2.77412	41.21	12.89	3.87251	3.62717	61.93	6.83
2014	26	0.951	15.6708	1.04	45.6	4.219	2.2285	26.23	5.68	3.86683	2.2465	77.68	3.82
2014	27	0.678	320.703	1.034	67.26	1.743	2.64931	53.01	19.05	3.89939	3.48139	74.73	8.12
2014	28	0.704	274.472	1.022	68.67	3.475	2.56368	42.28	42.86	3.79772	3.43464	72.05	7.11
2014	29	0.789	22.0615	1.032	44.03	1.999	2.27885	50.84	30.67	3.86229	2.45046	50.96	6.26
2014	30	0.918	71.1621	1.029	59.21	3.865	2.19604	54.82	38.9	3.9248	2.86232	64.64	7.22
2014	31	0.463	537.862	1.06	68.82	2.402	2.67876	46.79	36.43	3.94071	3.36237	45.39	8.01
2015	1	0.751	21.7054	1.03	41.95	1.119	2.62816	86.71	3.6	4.31321	2.01891	60.68	9.42
2015	2	0.902	44.1166	1.001	48.23	2.794	2.19335	82.88	2.77	4.26674	2.54673	81.28	8.36
2015	3	0.549	705.345	1.012	53.29	3.529	2.85278	51.67	21.27	4.04338	3.83072	80.07	8.02
2015	4	0.534	202.868	0.984	59.43	4.289	2.596	55.87	31.63	3.97561	3.51273	90.14	8.47
2015	5	0.525	400.816	1.059	53.4	6.171	2.82968	62.09	32.06	4.03245	3.81822	78.11	7.72
2015	6	0.561	322.759	0.961	44.28	3.363	2.6494	68.05	34.2	4.08124	3.55693	83.16	8.04
2015	7	0.59	355.729	1.004	48.61	9.852	2.61131	57.64	14.11	4.05408	3.74305	92.27	7.87
2015	8	0.453	545.943	1.009	62.76	6.666	2.83345	60.47	7.93	4.04514	4.15482	96.43	7.8
2015	9	0.809	33.3645	0.977	51.22	2.064	2.42711	88.53	3.51	4.36559	2.25845	51.71	8.27
2015	10	0.441	553.46	1.122	52.66	2.703	3.00372	67.49	8	4.21103	3.74605	72.43	8.04
2015	11	0.599	299.828	1.04	48.45	1.172	2.86869	66.32	19.88	4.3248	2.9955	50.04	7.71
2015	12	0.605	570.955	1.001	49.73	5.417	2.76173	50.97	10.07	4.03426	3.86217	75.85	7.63
2015	13	0.526	249.958	1.04	39.97	1.017	2.64528	63.22	12.57	4.13965	2.94161	54.06	7.54
2015	14	0.645	273.961	0.991	48.49	4.538	2.74609	52.3	8	4.04685	3.58149	67.06	7.81
2015	15	0.599	876.411	1.014	50.22	3.054	2.98427	56.97	12.12	4.11161	3.92464	73.87	7.67
2015	16	0.426	995.584	1.051	61.7	3.971	2.89852	47.02	1.51	4.03555	4.04635	74.77	7.87
2015	17	0.494	511.656	1.005	49.64	3.012	2.78998	57.18	13.97	4.07349	3.67983	59.93	7.76
2015	18	0.592	433.53	1.002	49.67	3.676	2.8301	50.79	9.16	4.0411	3.70361	60.49	8.18
2015	19	0.549	403.921	1.048	46.95	1.346	2.9095	69.51	20.18	4.12582	3.3411	52.29	8.23
2015	20	0.539	375.191	1.027	51.14	1.846	2.69682	47.99	8.98	3.97619	3.46991	48.54	7.59
2015	21	0.854	102.147	1.051	46.27	0.713	2.21548	54.91	5.44	4.03573	2.49081	40.87	8.23
2015	22	0.784	150.882	1.045	59.85	3.015	2.52026	61.47	2.14	4.02138	3.30556	61.03	7.31
2015	23	0.31	421.938	1.07	51.98	2.83	2.96692	48.27	5.95	4.01061	3.79838	66.51	7.15
2015	24	0.737	160.115	1.242	64.71	1.888	2.72775	42.96	4.06	3.86846	3.49285	56.22	6.76
2015	25	0.636	393.13	0.997	52.19	2.758	2.80721	42.93	15.08	3.91604	3.62263	61.51	6.87
2015	26	0.938	16.6902	0.943	45.53	4.087	2.30162	28.87	5.14	3.91612	2.25259	77.88	4.47
2015	27	0.656	324.183	1.007	66.82	1.766	2.71649	54.74	18.38	3.93896	3.47985	74.54	8.12
2015	28	0.649	281.888	1.021	68.62	3.355	2.6964	44.24	26.83	3.84112	3.43388	72.07	6.98
2015	29	0.764	23.0062	0.967	45.42	1.984	2.3105	51.67	39.49	3.89946	2.44776	50.21	5.88
2015	30	0.88	71.9339	1.014	61.93	3.432	2.22081	56.98	19.32	3.95993	2.86222	64.3	7.17
2015	31	0.411	557.132	0.996	68.64	2.57	2.782	48.78	18.55	3.97429	3.38083	46.44	7.91
2016	1	0.734	20.1568	1.076	42.95	0.987	2.64694	86.76	23.84	4.34849	1.93217	58.77	9.42
2016	2	0.888	44.1621	1.061	45.98	2.997	2.20688	83.27	5.41	4.30267	2.55871	81.59	8.37
2016	3	0.53	657.553	0.966	52.32	3.709	2.90352	53.87	17.09	4.07625	3.83196	80.21	7.88
2016	4	0.547	202.246	1.039	57.66	4.552	2.6355	57.27	14.02	4.00357	3.50884	89.86	8.56
2016	5	0.532	407.075	1.08	52.7	6.007	2.86274	63.4	40.52	4.06479	3.83273	75.95	7.79
2016	6	0.559	315.316	0.962	42.24	3.959	2.6819	68.87	13.72	4.10994	3.54592	82.85	8.02
2016	7	0.595	357.499	1.059	43.77	11.895	2.74076	58.75	12.34	4.08361	3.7437	91.41	7.92
2016	8	0.451	554.153	1.04	61.31	6.323	2.90405	61.09	28.48	4.07305	4.15234	95.77	7.65
2016	9	0.803	32.1113	0.96	48.72	2.075	2.51509	89	1.02	4.40689	2.19997	52.17	8.64
2016	10	0.484	548.977	1.047	51.03	2.63	2.99371	68.93	3.94	4.24565	3.74689	73.08	8.04
2016	11	0.613	293.953	1.061	47.9	1.055	2.85878	67.72	23.43	4.35919	2.97834	48.88	7.63
2016	12	0.6	558.357	0.985	48.21	5.042	2.79576	52.62	15.26	4.06895	3.86682	83.72	7.51
2016	13	0.503	249.855	1.094	38.96	0.881	2.6134	64.39	24.97	4.17607	2.92056	53.77	7.27
2016	14	0.582	270.735	1.016	47.53	4.234	2.7641	53.99	13.87	4.08414	3.58061	67.16	7.74
2016	15	0.587	870.324	1.02	48.34	3.304	2.97471	59.13	4.9	4.1447	3.9303	75.52	7.79
2016	16	0.419	993.961	1.056	60.22	3.962	2.90691	48.78	3.48	4.06806	4.04998	75.29	7.77
2016	17	0.48	502.969	1.04	47.66	2.722	2.84794	58.57	34.66	4.10466	3.6827	60.9	7.74
2016	18	0.564	432.51	1.031	49.14	3.339	2.86317	52.7	16.49	4.07666	3.69989	60.07	8.25
2016	19	0.539	408.005	1.153	47.51	1.186	2.85457	70.15	15.08	4.16173	3.33801	52.08	8.08
2016	20	0.558	383.713	1.032	51.36	1.648	2.75852	49.24	5.04	4.01534	3.46197	48.55	7.79
2016	21	0.866	95.4415	0.992	47.18	0.587	2.25295	56.7	69.59	4.07346	2.46543	39.9	8.12
2016	22	0.793	149.457	1.131	60.7	2.608	2.54157	63.33	5.71	4.06254	3.30943	61.18	7.46
2016	23	0.307	422.935	1.11	54.3	2.548	2.99507	50	4.32	4.04934	3.79874	66.27	7.09
2016	24	0.727	161.661	1.099	60.86	1.808	2.79891	45.56	5.9	3.90796	3.49446	55.71	6.77
2016	25	0.641	398.427	0.992	50.98	2.613	2.85304	44.64	12.8	3.9552	3.62339	61.91	6.9
2016	26	0.938	17.1672	1.05	30.2	5.409	2.38611	31.57	5.51	3.95875	2.2752	71.61	4.47
2016	27	0.639	326.21	1.067	66.71	1.721	2.73504	56.39	15.21	3.97296	3.49748	75.57	8.07
2016	28	0.64	280.503	1.024	68.31	3.084	2.68851	46.07	35.83	3.87256	3.42882	71.6	7.19
2016	29	0.766	22.0775	1.234	45.9	1.833	2.36614	53.55	24.15	3.93774	2.45439	51.04	6.39
2016	30	0.88	72.6442	1.071	60.39	3.364	2.30382	58.74	34.89	3.99351	2.85608	64.17	7.41
2016	31	0.404	560.367	0.93	69.55	1.917	2.85553	50.42	13.65	4.00788	3.38117	40.62	7.78
2017	1	0.727	18.0483	1.036	42.11	0.901	2.71462	86.93	3.89	4.38454	1.82504	55.27	9.8
2017	2	0.845	39.4499	0.89	47.94	3.293	2.19965	83.57	3.28	4.33753	2.5458	79.95	8.5
2017	3	0.529	645.359	0.996	53.79	3.765	2.89371	55.74	6.65	4.10995	3.82338	79.44	8.11
2017	4	0.549	197.585	1.023	60.75	4.467	2.67935	58.59	23.22	4.03292	3.50255	88.91	8.73
2017	5	0.527	405.138	1.068	50.99	6.444	2.90726	64.6	29.17	4.09983	3.83129	75.22	7.72
2017	6	0.56	307.306	0.966	42.07	4.086	2.66203	69.49	35.17	4.1382	3.54001	83.11	8.16
2017	7	0.607	356.663	0.994	43.4	13.175	2.74411	59.71	21.68	4.11228	3.74382	91.09	7.72
2017	8	0.458	555.081	1.085	62.14	6.066	2.91124	61.9	28.14	4.1026	4.15089	95.85	7.79
2017	9	0.802	31.4835	1.012	50.03	1.938	2.65947	89.1	2.56	4.44444	2.12431	46.72	8.45
2017	10	0.46	542.547	1.055	52.57	2.725	2.96295	70.18	5.03	4.28235	3.74251	73.15	8.01
2017	11	0.601	290.003	1.043	48.31	1.102	2.84304	68.91	8.51	4.39717	2.98998	49.33	7.92
2017	12	0.595	549.817	0.998	48.75	5.094	2.83373	54.29	9.89	4.10579	3.86462	83.9	7.49
2017	13	0.487	240.195	1.035	38.69	0.906	2.65099	65.78	5.08	4.21311	2.92076	53.78	7.51
2017	14	0.572	263.759	1.04	48.53	4.239	2.7837	55.7	9.41	4.12195	3.57822	67.15	7.89
2017	15	0.586	843.998	0.984	48.17	3.469	2.97936	60.79	8.86	4.17948	3.92714	76.12	7.74
2017	16	0.416	978.997	1.025	60.2	4.072	2.96228	50.56	7.93	4.10446	4.03803	74.09	7.95
2017	17	0.484	490.032	0.981	48.33	2.731	2.85414	59.88	13.53	4.14026	3.68601	61	7.67
2017	18	0.557	431.033	1.024	49.83	3.361	2.89344	54.62	7.52	4.11179	3.69714	59.83	8.35
2017	19	0.463	404.196	1.045	48.41	1.188	2.8776	70.74	12.96	4.1981	3.33641	51.32	8.27
2017	20	0.574	374.945	0.967	54.03	1.534	2.81082	50.59	2.51	4.05406	3.45531	47.79	7.9
2017	21	0.851	94.0883	0.995	47.51	0.554	2.29759	58.04	4.57	4.11065	2.45099	39.82	8.56
2017	22	0.78	149.031	1.033	61.27	2.631	2.54104	65	2.12	4.10167	3.30765	60.81	7.44
2017	23	0.294	416.33	1.085	57.57	2.475	3.00993	51.78	5.05	4.08732	3.79879	65.71	7.29
2017	24	0.693	155.217	1.126	60.84	1.699	2.78679	47.76	5.15	3.94788	3.4847	53.94	7.1
2017	25	0.635	398.665	0.997	51.19	2.642	2.82919	46.29	4.05	3.99397	3.62005	61.39	7.12
2017	26	0.948	16.7387	1.044	44.03	3.859	2.37674	33.38	3.82	4.01411	2.26869	73.08	4.67
2017	27	0.632	326.279	0.975	68.08	1.62	2.73672	58.07	9.41	4.01134	3.47992	74.3	7.84
2017	28	0.635	252.991	0.919	68.52	2.941	2.71666	48.12	20.37	3.9072	3.42278	70.55	7.11
2017	29	0.762	22.3667	1.05	44.6	1.796	2.36758	55.45	9.35	3.976	2.45111	50.88	6.73
2017	30	0.88	72.2696	1.018	59.71	3.404	2.34712	60.95	13.08	4.03092	2.85884	63.79	7.26
2017	31	0.414	553.375	0.979	69.54	1.824	2.7871	51.9	12.67	4.04318	3.36094	39	7.93
2018	1	0.722	16.1482	1.028	38.67	0.913	2.76045	87.09	2.89	4.42309	1.74539	53.61	9.53
2018	2	0.845	30.3866	0.979	50.5	3.255	2.21935	83.95	3.03	4.36296	2.54433	81.58	8.75
2018	3	0.514	615.683	0.974	54.07	3.672	2.95726	57.33	3.84	4.14709	3.81549	79.77	8.05
2018	4	0.544	193.487	0.974	61.27	4.722	2.76443	59.85	41.46	4.07004	3.49652	88.24	8.6
2018	5	0.543	394.827	1.015	50.66	7.193	2.95615	65.51	16.48	4.13996	3.83186	76.95	7.8
2018	6	0.566	298.297	0.967	43.07	3.837	2.6644	70.26	7.73	4.16602	3.54208	82.81	8.32
2018	7	0.603	349.108	0.976	45.46	11.202	2.73042	60.85	8.81	4.13825	3.74817	92.09	7.83
2018	8	0.443	547.166	1.046	64.63	6.324	2.92141	63.46	24.13	4.14	4.15273	96.87	7.94
2018	9	0.794	29.5911	1.135	51.83	2.116	2.67199	89.13	3.19	4.48251	2.11351	46.01	8.57
2018	10	0.487	532.582	1.042	51.93	3.001	2.99855	71.19	2.98	4.319	3.73846	72.82	8.08
2018	11	0.573	283.03	1.071	48.08	1.21	2.86001	70.02	17.89	4.4362	2.98933	49.31	7.99
2018	12	0.582	542.087	0.98	48.23	5.445	2.8481	55.65	10.92	4.146	3.86429	83.41	7.56
2018	13	0.478	232.225	1.031	39.09	0.925	2.63499	66.98	7.8	4.25094	2.92091	52.84	7.54
2018	14	0.567	247.96	1.054	49.2	4.33	2.77772	57.34	21.62	4.16017	3.5707	66.98	7.95
2018	15	0.565	810.946	0.962	49.78	3.482	2.99935	61.46	12.11	4.21211	3.92453	75.88	7.67
2018	16	0.404	958.211	0.974	64.11	4.094	3.00047	52.24	6.56	4.14084	4.03767	73.77	8.06
2018	17	0.481	465.541	0.979	48.87	2.866	2.89517	61	17.98	4.17545	3.68547	60.95	7.95
2018	18	0.554	428.59	1.005	49.69	3.476	2.96641	56.09	12.3	4.14899	3.6765	58.54	8.22
2018	19	0.473	376.388	1.04	48.9	1.182	2.95894	71.81	3.39	4.23471	3.33265	50.27	8.26
2018	20	0.548	363.975	0.99	55.35	1.546	2.81729	51.82	4.15	4.09464	3.44749	46.92	8.03
2018	21	0.811	87.9646	1.001	47.5	0.619	2.35738	59.13	0.56	4.14578	2.45653	40.13	8.91
2018	22	0.785	146.301	1.084	62.98	2.557	2.56439	66.61	2.33	4.13929	3.30489	60.26	7.43
2018	23	0.284	404.172	1.033	57.73	2.575	3.11757	53.5	3.37	4.12488	3.79696	65.16	7.15
2018	24	0.655	150.866	1.118	63.23	1.418	2.82272	49.54	2.57	3.98749	3.43778	50.03	6.98
2018	25	0.614	348.243	0.922	54.39	2.551	2.92542	47.44	22.77	4.03213	3.62061	60.58	7.25
2018	26	0.935	14.8957	1.033	45.06	3.629	2.56186	33.8	2.22	4.0588	2.26642	68.3	5.01
2018	27	0.595	323.599	0.969	69.29	1.672	2.79712	59.65	15.77	4.04971	3.47799	73.48	8.25
2018	28	0.625	239	0.946	70.27	3.023	2.83145	49.69	4.61	3.94468	3.42247	70.1	7.19
2018	29	0.762	21.7744	1.068	41.69	1.865	2.42789	57.27	12.56	4.01675	2.44911	50.47	6.71
2018	30	0.872	70.0607	0.98	59.86	3.488	2.34056	62.15	2.49	4.06847	2.86669	63.17	7.16
2018	31	0.414	566.6	1.003	69.85	1.813	2.87694	54.01	9.44	4.07826	3.34628	36.57	7.97
2019	1	0.717	14.6267	1.037	36.33	0.899	2.76687	87.35	2.82	4.46132	1.66764	52.54	9.56
2019	2	0.856	29.1908	1.054	48.97	3.518	2.2082	84.31	3.66	4.39452	2.53055	82.69	8.83
2019	3	0.497	586.011	0.973	51.39	3.838	2.99046	58.77	3.87	4.18676	3.81085	79.55	8.27
2019	4	0.544	190.861	0.978	57.59	4.651	2.7966	61.29	41.81	4.11067	3.49501	88.7	8.69
2019	5	0.548	389.024	1.02	50.57	7.273	2.94187	66.46	16.36	4.1842	3.83426	76.84	7.87
2019	6	0.585	288.229	0.966	43.77	4.065	2.7012	71.21	7.7	4.20705	3.54267	82.73	8.2
2019	7	0.604	344.73	1.008	41.52	12.231	2.75155	61.63	8.77	4.17423	3.75166	92.28	8
2019	8	0.447	514.953	1.192	63.65	6.359	2.94546	64.62	23.97	4.17557	4.15649	97.08	8.09
2019	9	0.906	27.7582	0.975	51.19	2.105	2.71858	89.22	3.33	4.52108	2.06956	44.9	8.63
2019	10	0.473	525.328	1.078	51.03	3.096	3.01384	72.47	3.01	4.35555	3.7309	72.31	8.37
2019	11	0.58	268.908	1.073	47.54	1.187	2.87171	71.58	17.69	4.47532	2.99009	48.88	7.98
2019	12	0.576	530.554	0.982	45.82	5.482	2.86704	57.02	10.91	4.18797	3.86255	82.98	7.61
2019	13	0.455	224.745	1.061	38.28	0.889	2.64548	67.87	7.7	4.29156	2.9151	51.42	7.59
2019	14	0.607	233.487	1.063	46.66	4.248	2.79225	59.07	21.75	4.19856	3.56409	66.38	8.04
2019	15	0.564	773.815	0.976	50.81	3.486	3.0318	61.86	12.26	4.24982	3.91975	76.03	7.73
2019	16	0.4	929.438	0.978	63.32	3.96	3.02518	54.01	6.59	4.18081	4.03078	72.95	8.09
2019	17	0.467	440.37	1	48.76	2.674	2.91814	61.83	18.29	4.2146	3.66357	58.96	7.85
2019	18	0.551	411.75	1.041	47.65	3.119	2.99064	57.45	12.28	4.18737	3.6643	56.83	8.31
2019	19	0.44	366.034	1.11	49.2	1.123	2.98122	72.65	3.32	4.27458	3.33458	49.59	8.25
2019	20	0.529	361.273	1.045	56.42	1.372	2.87344	52.98	4.14	4.13595	3.43886	45.87	8.15
2019	21	0.839	84.8644	1.058	48.51	0.566	2.40037	59.37	0.53	4.17935	2.43561	40.32	8.46
2019	22	0.784	142.915	1.072	59.78	2.46	2.59054	68.24	2.34	4.17993	3.30087	59.76	7.66
2019	23	0.268	392.771	1.066	55.71	2.546	3.11006	55.36	3.34	4.16643	3.79791	64.78	7.28
2019	24	0.631	139.339	1.132	65.2	1.327	2.99952	51.48	2.57	4.03166	3.43287	49.43	6.87
2019	25	0.613	336.144	1.009	54.3	2.233	3.04813	48.67	22.61	4.07563	3.61969	60.04	7.25
2019	26	0.934	14.7935	1.116	44.59	3.502	2.64837	34.51	2.03	4.1123	2.26663	68.05	5.05
2019	27	0.588	300.435	0.921	69.15	1.609	2.83517	61.28	15.61	4.09081	3.47696	72.58	8.51
2019	28	0.621	230.563	0.978	69.21	2.847	2.85537	50.7	4.53	3.98358	3.41181	67.36	7.31
2019	29	0.762	19.8612	1.325	39.89	1.862	2.51067	58.78	12.7	4.06068	2.44747	50.62	6.55
2019	30	0.87	70.6806	1.029	56.56	3.608	2.33878	63.63	2.52	4.10919	2.83082	58.75	7.37
2019	31	0.413	566.219	1.097	67.94	1.868	2.99008	55.51	9.28	4.11799	3.34313	35.71	8.12
2020	1	0.701	14.3263	1.278	40.83	0.992	2.69664	87.55	1.63	4.47894	1.68931	49.81	9.65
2020	2	0.854	27.7313	1.498	48.01	3.483	2.18983	84.7	4.1	4.40977	2.54432	83.55	8.31
2020	3	0.495	538.799	0.949	50.62	3.885	2.99508	60.07	4.59	4.21661	3.80542	78.98	7.81
2020	4	0.504	189.482	0.986	55.58	4.626	2.81537	62.53	29.08	4.14233	3.49555	88.38	8.53
2020	5	0.531	378.47	1.022	48.93	7.536	2.93831	67.48	26.66	4.21924	3.83462	76.93	7.79
2020	6	0.596	283.115	0.984	44.88	3.973	2.70315	72.14	30.82	4.2418	3.54743	82.26	8.08
2020	7	0.579	341.308	1	41.39	10.786	2.76175	62.64	19.82	4.20593	3.75448	92.37	8.13
2020	8	0.456	513.855	1.108	62.82	6.516	2.9612	65.61	21.32	4.20867	4.15952	96.84	8.14
2020	9	0.966	27.1905	1.022	49.32	2.316	2.6756	89.3	2.04	4.54297	2.05789	44.78	8.78
2020	10	0.488	518.706	1.099	51.58	3.176	3.03792	73.44	1.81	4.38379	3.73285	72.28	7.96
2020	11	0.588	264.541	1.109	45.58	1.328	2.8836	72.17	5.66	4.50421	2.99712	49.31	7.84
2020	12	0.567	521.629	1.09	44.45	5.562	2.96581	58.33	14.04	4.22064	3.8627	82.67	7.38
2020	13	0.487	214.485	1.063	37.1	0.964	2.65326	68.75	4	4.31974	2.92139	51.15	7.52
2020	14	0.615	222.649	1.07	44.23	4.472	2.86941	60.44	16.71	4.22996	3.57662	66.83	7.71
2020	15	0.547	751.11	0.98	50.72	3.683	3.02747	63.05	3.51	4.27308	3.91811	76.05	7.53
2020	16	0.396	912.754	0.972	62.72	3.819	3.05896	55.43	4.56	4.20704	4.03096	73.11	7.62
2020	17	0.437	434.892	1.057	47.82	2.729	2.93897	62.89	20.47	4.21234	3.66701	58.25	7.82
2020	18	0.569	405.3	1.149	44.79	3.131	2.99463	58.76	9.73	4.21971	3.67713	56.6	7.93
2020	19	0.43	358.151	1.038	47.7	1.174	3.05147	74.15	1.89	4.30413	3.34335	49.52	7.94
2020	20	0.511	357.208	1.007	55.28	1.464	2.95635	54.2	4.57	4.1707	3.4481	45.95	7.41
2020	21	0.845	80.4226	1.069	48.04	0.58	2.42906	60.27	5.97	4.21162	2.43254	40	8.23
2020	22	0.744	141.278	1.11	58.06	2.369	2.61989	69.46	4.7	4.21382	3.30169	59.39	7.54
2020	23	0.26	378.799	1.08	51.02	2.62	3.1269	56.73	6.42	4.20219	3.80021	64.09	7.23
2020	24	0.619	135.693	1.132	63.82	1.328	3.01043	53.15	4.26	4.06604	3.43998	50.3	6.67
2020	25	0.601	331.944	1.003	49.02	2.282	3.04144	50.05	17.53	4.10863	3.61987	59.62	6.92
2020	26	0.933	15.0484	1.147	44.53	3.456	2.61851	35.73	3.38	4.16431	2.26081	67.01	4.97
2020	27	0.578	300.876	0.973	69.2	1.586	2.87055	62.66	12.79	4.12439	3.47727	72.13	7.95
2020	28	0.624	228.159	1.005	67.69	2.949	2.88977	52.23	10.06	4.0147	3.42132	67.1	6.87
2020	29	0.763	19.0063	1.192	37.19	1.992	2.44685	60.08	7.54	4.0914	2.46244	50.76	6.25
2020	30	0.87	71.0558	1.01	56.6	3.34	2.40389	64.96	14.94	4.14268	2.83198	57.84	7.22
2020	31	0.42	548.49	0.994	68.04	1.883	3.05226	56.53	10.16	4.14786	3.34834	35.51	7.58
2021	1	0.694	24.7382	0.999	45.63	1.132	2.69712	87.53	12.73	4.52248	1.78476	51.69	9.75
2021	2	0.788	35.237	1.104	50.74	3.567	2.17029	84.85	1.46	4.44646	2.57227	85.46	8.41
2021	3	0.482	525.654	0.999	51.93	3.871	2.96604	61.14	4.8	4.25957	3.80812	79.39	7.91
2021	4	0.367	279.885	0.995	57.32	4.286	2.71116	63.42	32.43	4.18492	3.49666	87.46	8.63
2021	5	0.529	19.3794	1.136	49.27	7.537	2.9132	68.21	14.68	4.26333	3.83786	78.74	7.89
2021	6	0.589	507.336	1.018	45.1	4.213	2.61219	72.81	5.75	4.28369	3.54944	81.86	8.18
2021	7	0.571	256.859	0.978	43.83	11.435	2.66494	63.37	3.96	4.24655	3.75749	92.47	8.23
2021	8	0.452	206.918	0.988	63.46	7.079	2.93901	65.7	5.52	4.25259	4.1629	96.59	8.24
2021	9	0.963	733.701	0.895	53.9	2.391	2.65875	89.31	9.42	4.5857	2.06959	44.4	8.88
2021	10	0.487	349.101	1.112	53.46	3.122	3.04383	73.94	1.18	4.42799	3.7346	72.23	8.06
2021	11	0.49	79.4007	1.008	47.44	1.349	2.90051	72.66	7.41	4.54712	3.0029	49.97	7.94
2021	12	0.553	186.787	0.982	46.68	5.379	2.9743	59.4	3.33	4.26416	3.86389	82.25	7.48
2021	13	0.478	335.856	1.056	36.65	0.98	2.5642	69.69	2.85	4.36603	2.92175	50.56	7.62
2021	14	0.614	521.41	1.053	44.93	4.502	2.8821	61.46	7.42	4.27147	3.57667	66.51	7.81
2021	15	0.556	512.561	1.039	50.7	3.49	3.01155	63.94	0.99	4.31794	3.92195	76.31	7.63
2021	16	0.382	221.809	0.992	62.52	3.677	3.00656	56.45	10.8	4.24386	4.03231	73.26	7.72
2021	17	0.395	882.287	1.071	47.16	2.606	2.92513	64.08	6.24	4.26148	3.6708	57.79	7.92
2021	18	0.568	428.725	1.051	46.11	3.21	2.97727	59.71	5.13	4.26233	3.67746	55.95	8.03
2021	19	0.414	394.466	1.031	47.57	1.195	3.04512	74.63	1.7	4.34842	3.34499	49.2	8.04
2021	20	0.469	414.831	1	56.57	1.386	2.87955	55.07	2.47	4.21386	3.4507	45.7	7.51
2021	21	0.847	356.686	1.096	52.09	0.513	2.41617	60.98	4.66	4.2571	2.43367	39.64	8.33
2021	22	0.731	140.22	1.044	59.95	2.291	2.6088	70.33	1.75	4.25768	3.30388	59.05	7.64
2021	23	0.25	373.932	1.067	54.24	2.596	3.12388	57.82	2.66	4.2449	3.8033	63.58	7.33
2021	24	0.594	131.656	1.126	66.58	1.293	2.86376	54.34	2.65	4.10911	3.44524	51.41	6.77
2021	25	0.593	318.315	1.104	54.18	2.069	2.96367	51.04	7.36	4.1522	3.62236	59.39	7.02
2021	26	0.932	14.7544	1.02	45.16	3.396	2.53217	36.61	2.59	4.22871	2.27063	68.01	5.07
2021	27	0.562	298.528	0.994	70.38	1.544	2.84152	63.63	23.22	4.16864	3.47775	71.72	8.05
2021	28	0.619	228.32	1.078	66.54	2.798	2.86749	53.33	13.7	4.05816	3.42761	66.95	6.97
2021	29	0.763	18.5462	1.148	38.74	1.965	2.39976	60.94	7.69	4.13367	2.4806	51.79	6.35
2021	30	0.85	70.8123	1.016	54.32	3.293	2.38448	66.07	31.96	4.18574	2.8384	58.62	7.32
2021	31	0.413	542.321	1.05	67.84	1.835	2.92919	57.24	10.83	4.19243	3.37505	37.13	7.68
